# Supplementary material for: The impact of age on load-related dorsolateral prefrontal cortex activation
Source: Front Aging Neurosci. 2014 Feb 5;6:9. doi: 10.3389/fnagi.2014.00009 (PMC3913830; doi:10.3389/fnagi.2014.00009)
Supplement: Supplementary file 1 [file DataSheet1.ZIP]

Archive with 2 entries (2 files):
- 67687_Toepper_Supplementary Material_1.PDF
- 67687_Toepper_Supplementary Material_2.PDF
